# Supplementary material for: Everyday Lives of Middle-Aged Persons with Multimorbidity: A Mixed Methods Systematic Review
Source: Int J Environ Res Public Health. 2021 Dec 21;19(1):6. doi: 10.3390/ijerph19010006 (PMC8751163; doi:10.3390/ijerph19010006)
Supplement: Supplementary file 1 [file ijerph-19-00006-s001.zip]

Archive with 12 entries (11 files):
- Supplementary files/
- __MACOSX/._Supplementary files
- Supplementary files/Figure S1. MuMiA_PRISMA_2020_flow_diagram_new_SRs.pdf
- __MACOSX/Supplementary files/._Figure S1. MuMiA_PRISMA_2020_flow_diagram_new_SRs.pdf
- Supplementary files/Table S3_Exluded studies.pdf
- __MACOSX/Supplementary files/._Table S3_Exluded studies.pdf
- Supplementary files/Table S1_PRISMA_2020_checklist-1.pdf
- __MACOSX/Supplementary files/._Table S1_PRISMA_2020_checklist-1.pdf
- Supplementary files/Table S2.pdf
- __MACOSX/Supplementary files/._Table S2.pdf
- Supplementary files/Table S4.pdf
- __MACOSX/Supplementary files/._Table S4.pdf
